# Supplementary material for: Training the Trainer: Preparing Anesthesiology Residents to be Trainers in the Operating Room
Source: MedEdPORTAL. 2021 Mar 4;17:11116. doi: 10.15766/mep_2374-8265.11116 (PMC7970634; doi:10.15766/mep_2374-8265.11116)
Supplement: Supplementary file 1 — Primer Document.docxWorkshop Handout.docxWorkshop PowerPoint.pptxInstructor Manual.docxPresurvey.pdfPostsurvey.pdf1-Week Follow-up Survey.docx1-Month Follow-up Survey.docxNew CA 1 Survey.docx [file mep_2374-8265.11116-s001.zip]

Archive with 10 entries (10 files):
- A. Primer Document.docx
- B. Workshop Handout.docx
- C. Workshop PowerPoint.pptx
- D. Instructor Manual.docx
- E. Presurvey.pdf
- F. Postsurvey.pdf
- G. 1-Week Follow-up Survey.docx
- H. 1-Month Follow-up Survey.docx
- I. New CA 1 Survey.docx
- _Educational_Summary_Report_11116.pdf
